# Supplementary material for: Study of Elastic and Structural Properties of BaFe2As2 Ultrathin Film Using Picosecond Ultrasonics
Source: Materials (Basel). 2023 Nov 3;16(21):7031. doi: 10.3390/ma16217031 (PMC10650054; doi:10.3390/ma16217031)
Supplement: Supplementary file 1 [file materials-16-07031-s001.zip]

Archive with 1 entries (1 files):
- materials-2660573-supplementary.pdf
